# Supplementary material for: Carbazole and Diketopyrrolopyrrole-Based D-A π-Conjugated Oligomers Accessed via Direct C–H Arylation for Opto-Electronic Property and Performance Study
Source: Molecules. 2022 Dec 18;27(24):9031. doi: 10.3390/molecules27249031 (PMC9781591; doi:10.3390/molecules27249031)
Supplement: Supplementary file 1 [file molecules-27-09031-s001.zip]

Archive with 1 entries (1 files):
- molecules-2090554-supplementary.pdf
